# Supplementary material for: Urine Metabolome Dynamics Discriminate Influenza Vaccination Response
Source: Viruses. 2023 Jan 14;15(1):242. doi: 10.3390/v15010242 (PMC9861122; doi:10.3390/v15010242)
Supplement: Supplementary file 1 [file viruses-15-00242-s001.zip]

Archive with 3 entries (3 files):
- Supplementary Figures S1 and S2.pdf
- Supplementary Table S1.xlsx
- Supplementary Table S2.xlsx
