# Supplementary material for: Urine Metabolome Dynamics Discriminate Influenza Vaccination Response
Source: Viruses. 2023 Jan 14;15(1):242. doi: 10.3390/v15010242 (PMC9861122; doi:10.3390/v15010242)
Supplement: Supplementary file 1 [file viruses-15-00242-s001.zip › Supplementary Table S1.xlsx]

## Sheet: Supplementary Table 1
UGA ID	Age	Sex	Ethnicity	BMI Value	BMI Category	Seroconversion Status
382	52	F	AmericanIndian	28.6	Overweight	None
66	45	M	Asian	30.7	Obese	None
203	64	M	Asian	23.9	Normal	Low
263	32	F	Asian	22.1	Normal	None
356	41	F	Asian	28.9	Overweight	Low
128	38	F	Black_AfricanAmerican	36.4	Obese	High
175	55	M	Black_AfricanAmerican	30.4	Obese	Low
244	32	F	Black_AfricanAmerican	24.5	Normal	None
267	21	M	Black_AfricanAmerican	39.1	Obese	High
397	47	F	Black_AfricanAmerican	37	Obese	None
420	44	F	Black_AfricanAmerican	24.4	Normal	Low
430	19	F	Black_AfricanAmerican	31.4	Obese	High
440	21	F	Black_AfricanAmerican	26.3	Overweight	None
453	26	F	Black_AfricanAmerican	34.9	Obese	High
454	28	F	Black_AfricanAmerican	28.9	Overweight	Low
467	25	M	Black_AfricanAmerican	50.6	Obese	High
46	32	M	Hispanic	26.2	Overweight	Low
65	26	F	Hispanic	21.6	Normal	None
196	67	M	Hispanic	33	Obese	None
217	53	F	Hispanic	32	Obese	Low
338	78	F	Hispanic	52.1	Obese	None
469	45	M	Hispanic	38.4	Obese	None
445	40	M	Hispanic_Latino	24.3	Normal	High
374	57	F	Other:semitic	35.5	Obese	None
304	65	F	White_Caucasian	36.7	Obese	High
1	31	F	White_Caucasian	38.1	Obese	High
14	64	F	White_Caucasian	26.6	Overweight	Low
17	54	M	White_Caucasian	33.6	Obese	None
29	26	F	White_Caucasian	26.1	Overweight	Low
34	29	F	White_Caucasian	27.1	Overweight	Low
38	46	M	White_Caucasian	30.6	Obese	Low
51	48	M	White_Caucasian	27.9	Overweight	Low
54	21	F	White_Caucasian	22.3	Normal	None
55	53	M	White_Caucasian	29.8	Overweight	High
64	58	F	White_Caucasian	33.8	Obese	Low
69	28	M	White_Caucasian	27.9	Overweight	Low
70	56	M	White_Caucasian	31.2	Obese	High
77	67	F	White_Caucasian	29.1	Overweight	High
81	49	F	White_Caucasian	20.2	Normal	None
83	69	F	White_Caucasian	27	Overweight	None
85	21	F	White_Caucasian	21	Normal	Low
86	60	M	White_Caucasian	33.2	Obese	None
100	49	F	White_Caucasian	33.4	Obese	Low
118	25	F	White_Caucasian	21.3	Normal	Low
124	76	M	White_Caucasian	26	Overweight	None
125	70	F	White_Caucasian	35.7	Obese	High
126	67	M	White_Caucasian	27.8	Overweight	Low
135	71	M	White_Caucasian	27.2	Overweight	None
146	70	M	White_Caucasian	29	Overweight	Low
147	69	M	White_Caucasian	21.2	Normal	Low
148	71	M	White_Caucasian	30.6	Obese	Low
151	69	F	White_Caucasian	30	Obese	None
161	27	M	White_Caucasian	26.9	Overweight	None
162	75	F	White_Caucasian	24.7	Normal	Low
166	56	M	White_Caucasian	30.8	Obese	None
169	76	M	White_Caucasian	24.4	Normal	None
170	69	F	White_Caucasian	32.6	Obese	High
177	71	M	White_Caucasian	23	Normal	Low
179	65	F	White_Caucasian	39.6	Obese	High
184	68	M	White_Caucasian	29.3	Overweight	None
185	69	F	White_Caucasian	32.3	Obese	High
188	70	F	White_Caucasian	22.8	Normal	Low
194	31	M	White_Caucasian	27.9	Overweight	None
207	35	M	White_Caucasian	25.8	Overweight	Low
208	60	M	White_Caucasian	30.2	Obese	High
209	78	F	White_Caucasian	25.4	Overweight	Low
211	25	M	White_Caucasian	30.7	Obese	None
213	34	M	White_Caucasian	33	Obese	Low
214	61	F	White_Caucasian	23	Normal	None
219	40	M	White_Caucasian	31.7	Obese	None
220	44	F	White_Caucasian	45.7	Obese	None
221	28	F	White_Caucasian	22.1	Normal	Low
222	31	M	White_Caucasian	27.6	Overweight	None
224	61	F	White_Caucasian	44.8	Obese	None
225	35	M	White_Caucasian	25.3	Overweight	None
232	27	F	White_Caucasian	24.8	Normal	None
238	20	F	White_Caucasian	28.5	Overweight	Low
246	48	F	White_Caucasian	26.4	Overweight	None
253	25	M	White_Caucasian	22.6	Normal	None
262	32	F	White_Caucasian	25.8	Overweight	None
264	25	F	White_Caucasian	24	Normal	High
268	67	F	White_Caucasian	32.9	Obese	Low
269	73	F	White_Caucasian	29.5	Overweight	None
270	65	M	White_Caucasian	28.8	Overweight	High
271	76	M	White_Caucasian	26.4	Overweight	None
272	55	M	White_Caucasian	29.4	Overweight	Low
273	72	M	White_Caucasian	29.3	Overweight	None
274	72	F	White_Caucasian	28.1	Overweight	None
275	75	F	White_Caucasian	41.9	Obese	High
276	68	F	White_Caucasian	30.4	Obese	Low
278	64	M	White_Caucasian	21.1	Normal	None
279	40	F	White_Caucasian	27.4	Overweight	Low
280	43	F	White_Caucasian	22.3	Normal	High
281	28	F	White_Caucasian	22.9	Normal	High
283	65	F	White_Caucasian	24.1	Normal	None
287	71	M	White_Caucasian	27.6	Overweight	Low
290	40	M	White_Caucasian	29.1	Overweight	None
291	77	F	White_Caucasian	22.9	Normal	Low
293	64	F	White_Caucasian	27.6	Overweight	Low
294	69	F	White_Caucasian	23.2	Normal	Low
295	66	F	White_Caucasian	21.7	Normal	Low
296	67	M	White_Caucasian	21.1	Normal	Low
297	56	F	White_Caucasian	28	Overweight	Low
298	80	F	White_Caucasian	31.4	Obese	None
299	67	F	White_Caucasian	41.8	Obese	High
300	39	F	White_Caucasian	27.6	Overweight	None
305	56	M	White_Caucasian	31.8	Obese	Low
306	61	F	White_Caucasian	28.1	Overweight	None
308	71	M	White_Caucasian	30.2	Obese	None
309	63	F	White_Caucasian	26.1	Overweight	None
312	62	F	White_Caucasian	31.4	Obese	Low
313	66	M	White_Caucasian	38.4	Obese	Low
320	69	F	White_Caucasian	25.9	Overweight	Low
323	65	F	White_Caucasian	29.2	Overweight	Low
324	64	F	White_Caucasian	28.9	Overweight	High
325	75	M	White_Caucasian	24.9	Normal	None
326	71	M	White_Caucasian	23.8	Normal	None
332	69	F	White_Caucasian	26.3	Overweight	None
334	67	M	White_Caucasian	30.9	Obese	Low
335	67	F	White_Caucasian	31.1	Obese	None
339	68	M	White_Caucasian	25.6	Overweight	None
343	74	M	White_Caucasian	36.7	Obese	None
344	70	F	White_Caucasian	27.6	Overweight	None
345	70	F	White_Caucasian	23.9	Normal	None
348	66	F	White_Caucasian	25.6	Overweight	Low
349	52	F	White_Caucasian	22.3	Normal	Low
352	58	M	White_Caucasian	27.1	Overweight	High
353	72	M	White_Caucasian	27.3	Overweight	None
354	63	M	White_Caucasian	24.1	Normal	High
357	54	M	White_Caucasian	28.7	Overweight	Low
358	52	F	White_Caucasian	39.6	Obese	None
359	57	F	White_Caucasian	39.2	Obese	None
362	75	M	White_Caucasian	30.6	Obese	Low
363	69	F	White_Caucasian	31.6	Obese	None
364	49	F	White_Caucasian	31.8	Obese	None
365	48	F	White_Caucasian	29.7	Overweight	High
371	45	F	White_Caucasian	25.5	Overweight	None
372	52	F	White_Caucasian	22.5	Normal	None
373	51	F	White_Caucasian	23	Normal	None
375	63	M	White_Caucasian	32.3	Obese	None
378	48	F	White_Caucasian	27.7	Overweight	Low
379	63	F	White_Caucasian	21.8	Normal	None
380	64	M	White_Caucasian	26.4	Overweight	None
383	61	F	White_Caucasian	30.7	Obese	None
384	58	F	White_Caucasian	37.2	Obese	High
385	58	F	White_Caucasian	25.3	Overweight	High
386	44	F	White_Caucasian	31.6	Obese	High
387	43	M	White_Caucasian	27.2	Overweight	None
393	52	M	White_Caucasian	31	Obese	Low
396	34	F	White_Caucasian	23.2	Normal	High
400	59	M	White_Caucasian	26	Overweight	None
402	55	M	White_Caucasian	32.6	Obese	High
403	58	F	White_Caucasian	29.9	Overweight	High
405	56	F	White_Caucasian	26.2	Overweight	High
407	41	M	White_Caucasian	30	Obese	Low
410	42	F	White_Caucasian	21.1	Normal	None
411	38	M	White_Caucasian	32.6	Obese	High
412	50	F	White_Caucasian	22.3	Normal	None
413	42	M	White_Caucasian	25.4	Overweight	None
415	64	M	White_Caucasian	32.1	Obese	High
416	56	F	White_Caucasian	21.3	Normal	None
417	52	M	White_Caucasian	27.5	Overweight	None
418	18	M	White_Caucasian	17.4	Normal	None
422	44	F	White_Caucasian	22.7	Normal	High
424	36	M	White_Caucasian	38.1	Obese	High
425	58	F	White_Caucasian	42.7	Obese	High
431	47	F	White_Caucasian	27	Overweight	None
438	37	M	White_Caucasian	31.3	Obese	High
441	64	F	White_Caucasian	24	Normal	High
442	23	F	White_Caucasian	35.7	Obese	High
443	31	F	White_Caucasian	31.5	Obese	High
444	40	M	White_Caucasian	26.5	Overweight	High
449	22	F	White_Caucasian	29.1	Overweight	High
450	23	F	White_Caucasian	19.2	Normal	High
452	23	F	White_Caucasian	32	Obese	High
456	26	M	White_Caucasian	25.3	Overweight	High
458	32	M	White_Caucasian	39.4	Obese	High
459	23	F	White_Caucasian	33.1	Obese	High
446	39	M	White_Caucasian	21.6	Normal	Low
